# Supplementary material for: Fronts divide diazotroph communities in the Southern Indian Ocean
Source: FEMS Microbiol Ecol. 2024 Jul 11;100(8):fiae095. doi: 10.1093/femsec/fiae095 (PMC11245648; doi:10.1093/femsec/fiae095)
Supplement: fiae095_Supplemental_Files [file fiae095_supplemental_files.zip]

Archive with 3 entries (3 files):
- Chowdhury_et_al_supplemental_file_03072024.docx
- supp data FigS6.pdf
- supp data FigS7.pdf
